# Supplementary material for: Pathogenicity and Genomic Characterization of Vibrio parahaemolyticus VSP1: A Pathogen Linked to Enteritis Outbreak in Shrimp (Penaeus vannamei)
Source: Pathogens. 2025 Nov 20;14(11):1188. doi: 10.3390/pathogens14111188 (PMC12655737; doi:10.3390/pathogens14111188)
Supplement: Supplementary file 1 [file pathogens-14-01188-s001.zip]

Archive with 1 entries (1 files):
- pathogens-3950687-supplementary.pdf
